# Supplementary material for: A Community-Based Assessment of Attitudes, Health Impacts and Protective Actions During the 24-Day Hangar Fire in Tustin, California
Source: Int J Environ Res Public Health. 2025 Jun 26;22(7):1003. doi: 10.3390/ijerph22071003 (PMC12295795; doi:10.3390/ijerph22071003)
Supplement: Supplementary file 1 [file ijerph-22-01003-s001.zip]

Archive with 1 entries (1 files):
- ijerph-3620695-supplementary.pdf
